# Supplementary material for: Genomic Dissection and Diurnal Expression Analysis Reveal the Essential Roles of the PRR Gene Family in Geographical Adaptation of Soybean
Source: Int J Mol Sci. 2022 Sep 1;23(17):9970. doi: 10.3390/ijms23179970 (PMC9456279; doi:10.3390/ijms23179970)
Supplement: Supplementary file 1 [file ijms-23-09970-s001.zip]

Archive with 1 entries (1 files):
- ijms-1865446-supplementary.pdf
